# Supplementary material for: Human olfactory discrimination of genetic variation within Cannabis strains
Source: Front Psychol. 2022 Oct 28;13:942694. doi: 10.3389/fpsyg.2022.942694 (PMC9651054; doi:10.3389/fpsyg.2022.942694)
Supplement: Supplementary file 2 [file Data_Sheet_1.xlsx]

## Sheet: Sheet1
Appendix 1. Information for all samples included in the genetic portion of this study. The strain name, dispensary name, city, date and sample identification are listed.
Strain	Dispensary	Location	Date Aquired	Sample ID
Blue Dream	Good Chemistry	Denver	Aug 7 2018	BlDr_1SN
	Back to the Garden	Denver	Aug 7 2018	BlDr_2SN
	Lucy Sky	Denver	Aug 7 2018	BlDr_3SN
	Peak	Denver	Aug 7 2018	BlDr_4SN
	Organic Alternatives	Fort Collins	Aug 6 2018	BlDr_5SN
	Nature's Herb and Wellness	Garden City	Aug 6 2018	BlDr_6SN
	Golden Meds	Denver	Aug 9 2018	BlDr_7SN
	Organix	Breckenridge	May 9 2018	BlDr_8GN
	Native Roots	Frisco	May 9 2018	BlDr_9GN
	Organic Therapy	Breckenridge	May 9 2018	BlDr_10GN
Durban Poison	The Kind Room	Denver	Aug 7 2018	DuPo_1SN
	Lucy Sky	Denver	Aug 7 2018	DuPo_2SN
	Sticky Buds	Denver	Aug 7 2018	DuPo_3SN
	Walking Raven	Denver	Aug 7 2018	DuPo_4SN
	Infinate Wellness	Fort Collins	Aug 6 2018	DuPo_5SN
	Nature's Herb and Wellness	Garden City	Aug 7 2018	DuPo_6SN
	Organic Therapy	Breckenridge	May 9 2018	DuPo_7GN
	Nature's Herb and Wellness	Garden City	April 28 2018	DuPo_8GN
Mob Boss	Good Chemistry	Denver	Aug 7 2018	MoBo_1SN
	Herban Underground	Denver	Aug 7 2018	MoBo_2SN
	Peak	Denver	Aug 7 2018	MoBo_3SN
	LivWell	Denver	Aug 7 2018	MoBo_4SN
	Nature's Herb and Wellness	Fort Collins	Aug 7 2018	MoBo_5SN
	Fresh Baked	Boulder	Aug 8 2018	MoBo_6SN
OG Kush	Diego Pellicer	Denver	Aug 7 2018	OGKu_1SN*
	The Kind Room	Denver	Aug 7 2018	OGKu_2SN
	Infinate Wellness	Fort Collins	Aug 6 2018	OGKu_3SN
	Colorado Harvest	Denver	Aug 7 2018	OGKu_4SN*
	Lightshade	Denver	Aug 9 2018	OGKu_5SN*
	Golden Meds	Denver	Aug 9 2018	OGKu_6SN
	Aroma	Denver	Aug 9 2018	OGKu_7SN
	Good Chemistry	Denver	Aug 7 2018	OGKu_8GN
*Labeled with the same grower (402R-00096) and same lot number (H140)
